# Supplementary material for: The Role of Cytokinins and Abscisic Acid in the Growth, Development and Virulence of the Pathogenic Fungus Stagonospora nodorum (Berk.)
Source: Biomolecules. 2024 Apr 25;14(5):517. doi: 10.3390/biom14050517 (PMC11117529; doi:10.3390/biom14050517)
Supplement: Supplementary file 1 [file biomolecules-14-00517-s001.zip]

Archive with 1 entries (1 files):
- biomolecules-2914019-supplementary.pdf
